# Supplementary material for: Extracellular vesicle miRNome during subclinical mastitis in dairy cows
Source: Vet Res. 2024 Sep 19;55:112. doi: 10.1186/s13567-024-01367-x (PMC11414160; doi:10.1186/s13567-024-01367-x)
Supplement: Supplementary file 2 — Additional file 2: DE miRNA list. In Additional file 1, the list of DE miRNAs with related FC and p value data is reported, with an SCC cut-off of 200,000 cells/mL used for differential analysis. [file 13567_2024_1367_MOESM2_ESM.xlsx]

## Sheet: Foglio 1
Additional file 1
	logFC	logCPM	F	P Value	FDR
bta-miR-1246-3p:Novel	-1.982649566	14.10593141	44.62029269	1.80E-10	3.60E-07
bta-miR-223-5p:Novel	-2.713040948	7.384050066	40.01978816	1.31E-09	8.74E-07
bta-miR-4286-2-3p:Novel	-2.172588928	8.210332283	40.01734349	1.31E-09	8.74E-07
bta-miR-3432b-5p:Novel	-2.094639092	8.096647248	35.22385376	1.08E-08	5.40E-06
bta-miR-8548-3p:Novel	-1.893624753	8.2644704	33.32219492	2.53E-08	1.01E-05
bta-miR-2340-5p:Novel	-2.276696443	7.678706129	32.3367986	3.94E-08	1.31E-05
bta-miR-11986c-3p:Novel	-2.702243508	7.024369996	31.65183477	5.37E-08	1.53E-05
bta-miR-10161-3p:Novel	-2.162946909	7.493563267	29.80891703	1.24E-07	3.10E-05
bta-miR-11998-3p:Novel	-1.958490601	7.971620258	28.86522497	1.91E-07	4.24E-05
bta-miR-124a-1-3p:Novel	-2.541927669	6.889521618	27.9931939	2.85E-07	5.69E-05
bta-miR-12026-1-5p:Novel	-2.578052966	6.758131432	51.63771667	5.07E-07	9.20E-05
bta-miR-574-3p:Novel	-1.75481013	8.593503828	26.22576011	6.45E-07	0.000107371
bta-miR-6528-3p:Novel	-1.554143037	9.308469828	23.46704665	2.34E-06	0.000360193
bta-miR-2285k-1-3p:Novel	-2.418365226	6.749030379	48.06226669	3.30E-06	0.000471098
bta-miR-11986-3p:Novel	-2.013511219	7.372566128	22.52877016	3.65E-06	0.000486299
bta-miR-11986-5p:Novel	-2.291528484	7.036044064	21.81886328	5.12E-06	0.000615455
bta-miR-2304-5p:Novel	-1.88320831	7.755045307	21.76891368	5.24E-06	0.000615455
bta-miR-11988-5p:Novel	-1.767116571	7.76029804	21.33972479	6.43E-06	0.000713106
bta-miR-12002b-5p:Novel	-2.250401286	7.002881276	21.14174415	7.06E-06	0.000742509
bta-miR-2285u-5p:Novel	-2.574872068	6.804724745	33.21686967	9.77E-06	0.000975733
bta-miR-568-5p:Novel	-2.108226349	6.853939601	19.97554341	1.24E-05	0.001174594
bta-miR-2392-5p:Novel	-1.726413822	7.498145359	17.67787612	3.76E-05	0.003410943
bta-miR-12045-5p:Novel	-1.929167676	6.836466818	17.39638553	4.31E-05	0.003743327
bta-miR-656-3p:Novel	-1.979285903	6.752535091	34.28462834	5.55E-05	0.004496177
bta-miR-11998-5p:Novel	-2.085826978	7.000869296	16.85179333	5.63E-05	0.004496177
bta-miR-10161-5p:Novel	-1.502392646	7.973656458	16.63097099	6.27E-05	0.004818218
bta-miR-2350-5p:Novel	-2.14880945	6.874485495	18.02027544	8.07E-05	0.005902679
bta-miR-12010-5p:Novel	-2.095660271	6.873347361	16.0679896	8.28E-05	0.005902679
bta-miR-142-5p:Novel	-1.916175413	6.872842643	15.29183741	0.00012149	0.008366035
bta-miR-503-3p:Novel	-1.929414702	6.928962258	15.02894711	0.000138427	0.009214636
bta-miR-12022-5p:Novel	-1.620112134	7.508039946	14.94610321	0.000144247	0.009292291
bta-miR-454-3p:Novel	-1.887036759	6.848510548	14.862272	0.000150389	0.009385212
bta-miR-2413-3p:Novel	-1.273446476	8.413106255	14.75536912	0.000158608	0.009598215
bta-miR-1271-5p:Novel	-1.934766269	6.788894019	22.18002482	0.000173235	0.010175004
bta-miR-2381-3p:Novel	-1.596976883	7.411030043	14.28854383	0.000200202	0.011422927
bta-miR-2285ak-3p:Novel	-1.936419635	6.902263079	14.21580243	0.000207616	0.01151691
bta-miR-2300b-3p:Novel	-1.910983401	6.765637849	25.90804512	0.000257674	0.013790986
bta-miR-135b-3p:Novel	-1.999154079	6.829441018	18.29657968	0.000262422	0.013790986
bta-miR-10183-3p:Novel	-1.349365406	8.187308732	13.68952816	0.000270267	0.013839061
bta-miR-361-3p:Novel	2.704357437	7.307174435	13.61110935	0.000281126	0.014035216
bta-miR-2394-5p:Novel	-2.029081146	6.851646871	16.87888233	0.000304851	0.01484845
bta-miR-2404-2-3p:Novel	-1.772681608	6.855158931	13.32083595	0.000325329	0.015468636
bta-miR-664a-3p:Novel	-1.488094833	7.490916684	13.01948073	0.00037873	0.017588919
bta-miR-2293-3p:Novel	-1.65461456	7.262554109	12.94100025	0.000394046	0.017884316
bta-miR-669-5p:Novel	-1.683515153	6.818449937	13.63044373	0.000566391	0.025135168
bta-miR-1388-5p:Novel	-1.755850001	6.884930188	12.15558537	0.000586821	0.025475699
bta-miR-2470-3p:Novel	-1.748039797	6.874973741	12.1037386	0.000602512	0.025600367
bta-miR-2296-3p:Novel	-1.089074761	11.56586543	11.80679293	0.000700983	0.02916383
bta-miR-2380-5p:Novel	-1.587129949	6.774005935	16.20013744	0.000793726	0.032348379
bta-miR-2364-3p:Novel	-1.815328908	6.961292614	11.44721653	0.000842483	0.033648777
bta-miR-1603-5p:Novel	-1.474580956	7.486441548	11.38148395	0.000871342	0.034049494
bta-miR-502a-1-5p:Novel	-1.780106525	6.951229945	11.34758449	0.000886617	0.034049494
bta-miR-2285bz-3p:Novel	-1.817164506	6.723875119	34.26184766	0.001006222	0.037913692
bta-miR-584-5-5p:Novel	-1.798519843	6.868049931	11.88421554	0.001108268	0.040985377
bta-miR-1301-3p:Novel	-1.72073708	6.902591955	10.86494059	0.001136228	0.041255391
bta-miR-483-5p:Novel	-1.536469318	7.261699214	10.82848006	0.001157777	0.041287148
bta-miR-7865-3p:Novel	-1.29475545	7.700254777	10.69477079	0.001240434	0.042423088
bta-miR-758-5p:Novel	-1.811579488	6.767390979	21.81479289	0.001279645	0.042423088
bta-miR-302b-3p:Novel	-1.870919519	6.769625625	22.37956142	0.001279645	0.042423088
bta-miR-2289-5p:Novel	-2.078629946	6.767583684	25.25378303	0.001279645	0.042423088
bta-miR-211-3p:Novel	-1.396748007	7.520324423	10.5738575	0.00132036	0.042423088
bta-miR-2467-5p:Novel	-1.684422414	6.940267357	10.57230617	0.001321419	0.042423088
bta-miR-2306-3p:Novel	-1.615301938	7.099783698	10.52486033	0.001354227	0.042423088
bta-miR-455-5p:Novel	-1.648903535	6.876806067	10.5172326	0.001359578	0.042423088
bta-miR-3154-5p:Novel	-1.278365459	7.747965954	10.43094202	0.001421642	0.043677214
bta-miR-323-3p:Novel	-1.659096889	7.009990126	10.2742439	0.001541841	0.046121693
bta-miR-2325b-5p:Novel	-1.636899463	7.08487947	10.26633339	0.001548178	0.046121693
bta-miR-10179-3p:Novel	-1.376030726	7.491180905	10.23873358	0.001570493	0.046121693
